# Supplementary material for: Dietary Fructose and Palmitic Acid Induce Shared and Divergent Transcriptional Responses in the Larval Midgut of Drosophila melanogaster
Source: Curr Issues Mol Biol. 2026 Mar 14;48(3):313. doi: 10.3390/cimb48030313 (PMC13025958; doi:10.3390/cimb48030313)
Supplement: Supplementary file 1 [file cimb-48-00313-s001.zip]

Archive with 1 entries (1 files):
- cimb-4167464-supplementary.pdf
